# Supplementary material for: Clinical utility of the BioFire FilmArray Blood Culture Identification panel in the adjustment of empiric antimicrobial therapy in the critically ill septic patient
Source: PLoS One. 2021 Jul 9;16(7):e0254389. doi: 10.1371/journal.pone.0254389 (PMC8270117; doi:10.1371/journal.pone.0254389)
Supplement: S1 Data — (XLSX) [file pone.0254389.s001.xlsx]

## Sheet: Sheet1
Isolate number	Bottle Type	Time to positivity (hours)	Time bottle flagged positive	BioFire - Result Communicated	Time (min) from flagging to communicating BioFire result	BioFire Target 1	BioFire Target 2	BioFire Target 3	BioFire Target 4	Targets Detected	BioFire Resistance Marker 1	Culture - Time Gram stain result communicated	Time (min since flagging positive) to when gram stain communicated	Culture Gram Stain 1	Culture Gram Stain 2	Culture Organism 1	Culture Organism 2	Culture Organism 3	Organisms Detected	Culture - Time other result communicated	Time (min since flagging positive) that other result was communicated	Culture AST profile 1	Culture AST profile 2	Culture AST profile 3	Culture - Time result authorised	Time (min since flagging positive) that culture result authorised	Current Antibiotics	Advice Given	Final Management	Management Impacted	How Management Impacted
1	FAN Aerobic Plus	21	17/09/2019 09:40	17/09/2019 17:00	440	Enterobacteriaceae	K. pneumoniae			2	Not detected	17/09/2019 12:26	166	GNB		K. pneumoniae			1	Not phoned (Already known CRE)		MDR - CRE			19/09/2019 14:36	3176	Colistin + Tigecycline	Continue Rx	Tigecycline + Colistin	No	N/A
2	FAN Anerobic Plus	8	17/09/2019 13:38	17/09/2019 18:05	267	Enterobacteriaceae	K. pneumoniae			2	Not detected	17/09/2019 15:54	136	GNB		K. pneumoniae			1	19/09/2019 08:42 (CRE result)	2584	MDR - CRE			19/09/2019 10:41	2703	Meropenem + Linezolid	Continue Meropenem	Patient demised	N/A	N/A
3	FAN Aerobic Plus	16	19/09/2019 00:49	19/09/2019 10:10	561	Staphylococcus				1	Not detected	19/09/2019 02:50	121	GPC		CoNS			1	Not phoned		Not done			20/09/2019 12:22	2133	Piptaz + Vancomycin	Determine significance - if insignificant, stop Vancomycin. If significant, Cefazolin/Cloxacillin. If no other supporting cultures/reason for Piptaz, stop Piptaz	Vancomycin + Piptaz	No	N/A
4	FAN Aerobic Plus	18	19/09/2019 03:09	19/09/2019 13:10	601	A. baumannii				1	Not detected	19/09/2019 08:20	311	GNB		A. baumannii			1	Not phoned		MDR			21/09/2019 09:49	3280	Not on any antibiotics	Colistin + Imipenem/Meropenem if unwell	Ertapenem	No	N/A
5	FAN Aerobic Plus	18	19/09/2019 08:50	19/09/2019 15:44	414	Staphylococcus	Enterobacteriaceae			2	mecA detected	19/09/2019 14:19	329	GPC		S. hominis			1	21/09/2019 12:00 (False positive GNB on biofire)	3070	Methicillin resistant, vancomycin sensitive			22/09/2019 10:07	4397	Meropenem + Vancomycin	For Enterobacteriaceae: continue Meropenem, for CNS: if significant, Cefazolin/Cloxacillin	Vancomycin	Yes	Added Vancomycin
6	FAN Anerobic Plus	7	22/09/2019 00:30	22/09/2019 10:00	570	Enterobacteriaceae	K. pneumoniae			2	Not detected	22/09/2019 03:00	178	GNB		K. pneumoniae			1	Not phoned		Wild type			23/09/2019 12:56	2214	Meropenem + Vancomycin	Continue Meropenem	Meropenem + Vancomycin	No	N/A
7	FAN Aerobic Plus	9	23/09/2019 03:08	23/09/2019 08:45	337	A. baumannii				1	Not detected	23/09/2019 05:35	147	GNB		A. baumannii			1	Not phoned		MDR			25/09/2019 11:29	3381	Vancomycin + Micafungin	Carbapenem (Imipenem/Meropenem) + Colistin	Patient demised	N/A	N/A
8	FAN Anerobic Plus	48	23/09/2019 06:32	Not communicated	N/A	None				0	N/A	23/09/2019 14:44	492	GPC		Faklamia hominis			1	Not phoned		Not done			26/09/2019 14:37	4805	None	N/A	No antibiotics given	N/A	N/A
9	FAN Aerobic Plus	13	25/09/2019 06:43	25/09/2019 12:45	362	Enterobacteriaceae	K. pneumoniae			2	Not detected	25/09/2019 08:52	129	GNB		K. pneumoniae			1	Not phoned		Wild type			26/09/2019 13:16	1833	Piptaz + Ertapenem, Fluconazole	Continue Ertapenem	Pitaz, Ertapenem, Fluconazole	No	N/A
10	FAN Aerobic Plus	19	25/09/2019 11:53	25/09/2019 18:45	412	Enterobacteriaceae	K. pneumoniae			2	Not detected	25/09/2019 14:27	154	GNB		K. pneumoniae			1	28/09/2019 09:15 (CRE result)	4162	MDR - CRE			28/09/2019 10:03	4210	Meropenem + Linezolid	Continue meropenem	Meropenem, tigecycline, gentamycin	Yes	Stopped Linezolid
11	FAN Aerobic Plus	18	01/10/2019 01:08	01/10/2019 10:30	562	Enterobacteriaceae	K. pneumoniae			2	Not detected	01/10/2019 06:54	346	GNB		K. pneumoniae			1	Not phoned (known with CRE)		MDR - CRE, colistin resistant			03/10/2019 13:08	3600	Meropenem + Colistin + Amikacin + Tigecycline	Continue current management	Meropenem, tigecycline, gentamycin	No	N/A
12	FAN Aerobic Plus	10	03/10/2019 10:27	03/10/2019 15:40	313	A. baumannii				1	Not detected	03/10/2019 12:33	126	GNB		A. baumannii			1	Not phoned		MDR			05/10/2019 09:30	2823	Meropenem + Colistin (IV and inhaled)	Continue Meropenem + Colistin	Meropenem + Colistin (IV + nebs)	No	N/A
13	FAN Anerobic Plus	2	03/10/2019 14:05	03/10/2019 17:36	211	Enterobacteriaceae	K. pneumoniae			2	Not detected	03/10/2019 16:10	125	GNB		K. pneumoniae			1	05/10/2019 08:07 (CRE result)	2522	MDR - CRE			05/10/2019 09:15	2590	Cefepime + Bactrim	Escalate therapy to Carbapenem (Imipenem/Meropenem)	Meropenem, Bactrim	Yes	Escalated to meropenem
14	FAN Aerobic Plus	17	07/10/2019 10:47	07/10/2019 13:31	164	Staphylococcus				1	mecA detected	07/10/2019 13:06	139	GPC		CoNS			1	Not phoned		Not done			08/10/2019 13:30	1603	Meropenem + Colistin	Continue current management, if suspeted infective endocarditis - add Vancomycin	Meropenem + Colistin	No	N/A
15	FAN Aerobic Plus	25	08/10/2019 08:17	08/10/2019 12:35	258	Staphylococcus				1	Not detected	08/10/2019 09:51	94	GPC		CoNS			1	Not phoned		Not done			09/10/2019 12:17	1680	N/A - Patient demised	N/A	Patient demised	N/A	N/A
16	FAN Anerobic Plus	4	09/10/2019 14:57	09/10/2019 17:00	123	Enterobacteriaceae	K. pneumoniae	Enterococcus		3	Not detected	09/10/2019 17:02	125	GNB	GPC	E. faecalis	K. pneumoniae		2	Not phoned		Wild type	MDR - ESBL		13/10/2019 10:30	5493	Ceftriaxone	Escalate to Carbapenem (Imipenem/Meropenem) and Vancomycin	Meropenem	Yes	Escalated to meropenem
17	FAN Aerobic Plus	15	10/10/2019 09:47	10/10/2019 15:20	333	Staphylococcus				1	mecA detected	10/10/2019 12:11	144	GPC		CoNS			1	Not phoned		Not done			11/10/2019 12:16	1589	No antibiotics	Continue current management. Vancomycin if isolate deemed significant	Patient demised	N/A	N/A
18	FAN Anerobic Plus	18	14/10/2019 00:24	14/10/2019 09:15	531	Staphylococcus				1	mecA detected	14/10/2019 06:21	357	GPC		CoNS			1	Not phoned		Methicillin resistant, vancomycin sensitive			15/10/2019 11:16	2092	Meropenem	Continue current management. If CoNS significant, for Vancomycin	Meropenem	No	N/A
19	FAN Aerobic Plus	11	15/10/2019 07:45	15/10/2019 10:15	150	Enterobacteriaceae	E. coli	Staphylococcus	Streptococcus	4	mecA detected	15/10/2019 11:15	210	GNB	GPC	E. coli	S. gallolyticus	CoNS	3	Not phoned		Wild type	Wild type	Not done	19/10/2019 09:30	5865	None	N/A	Patient demised	N/A	N/A
20	FAN Anerobic Plus	6	15/10/2019 13:13	15/10/2019 16:00	167	Enterobacteriaceae	E. coli			2	Not detected	16/10/2019 03:11	838	GNB		E. coli			1	Not phoned		ESBL			16/10/2019 14:05	1492	Pitaz	Imipenem/Meropenem	Imipenem	Yes	Escalated to imipenem
21	FAN Aerobic Plus	20	16/10/2019 09:13	16/10/2019 11:30	137	Staphylococcus				1	mecA detected	16/10/2019 15:38	385	GPC		CoNS			1	Not phoned		Not done			17/10/2019 10:45	1532	None	Continue management. If CoNS deemed significant, for Vancomycin	None	No	N/A
22	FAN Aerobic Plus	11	18/10/2019 02:45	18/10/2019 10:00	435	Enterobacteriaceae	K. pneumoniae	Enterococcus		3	Not detected	18/10/2019 04:04	79	GNB	GPC	K. pneumoniae	E. faecalis		2	18/10/2019 10:00 (CRE)	435	MDR - CRE	Wild type		22/10/2019 11:53	6308	Colistin + Meropenem + Micafungin	Change to colistin + Imipenem (Add Vancomycin if no response)	Colistin + Imipenem	No	N/A
23	FAN Aerobic Plus	Not on system	18/10/2019 07:37	Not communicated		None				0	N/A	20/10/2019 02:52	2595	GPB	GNB	Corynebacterium species	K. pneumoniae		2	Not phoned out		Not done	MDR - ESBL		22/10/2019 12:02	6025	None	None	Imipenem	N/A	N/A
24	FAN Aerobic Plus	17	22/10/2019 14:17	22/10/2019 16:38	141	Staphylococcus				1	mecA detected	23/10/2019 15:07	1490	GPC	GNB	CoNS	CoNS	A. ursingii	3	Not phoned out		Not done	Not done	Wild type	27/10/2019 11:00	7003	None	Continue current management, If deemed significant, add Vancomycin	Augmentin	No	N/A
25	FAN Anerobic Plus	14	25/10/2019 09:23	25/10/2019 12:57	214	Enterobacteriaceae	E. cloacae complex	K. oxytoca	Proteus	4	Not detected	25/10/2019 13:24	241	GNB		E. cloacae complex	K. oxytoca	M. morgannii	3	Not phoned out		Wild type	Wild type	MDR - ESBL	28/10/2019 13:54	4591	N/A - Patient demised (was on Piptaz)	N/A	Patient demised	N/A	N/A
26	FAN Aerobic Plus	7	28/10/2019 01:14	28/10/2019 09:37	503	Enterobacteriaceae	K. pneumoniae			2	Not detected	28/10/2019 11:03	589	GNB		K. pneumoniae	C. freundii		2	Not phoned out		Wild type	Wild type		31/10/2019 15:16	5162	N/A - Patient demised (was on Piperacillin-tazobactam)	N/A	Patient demised	N/A	N/A
27	FAN Anerobic Plus	25	29/10/2019 07:54	29/10/2019 09:20	86	C. glabrata				1	N/A	29/10/2019 14:14	380	Yeast		C. glabrata			1	Not phoned		Amphotericin B/micafungin sensitive			02/11/2019 10:45	5891	N/A - Patient demised (only received surgical prophylaxis ?cefazolin)	N/A	Patient demised	N/A	N/A
28	FAN Anerobic Plus	10	01/11/2019 05:47	01/11/2019 09:22	215	A. baumannii				1	Not detected	01/11/2019 12:41	414	GNB		A. baumannii			1	Not phoned		MDR			04/11/2019 13:46	4799	Meropenem	Continue current management (Colistin out of stock)	Meropenem	No	N/A
29	FAN Aerobic Plus	3	05/11/2019 06:28	05/11/2019 08:46	138	Enterococcus				1	Not detected	05/11/2019 11:55	327	GPC		E. faecium			1	06/11/2019 09:35 (E. faecium called out)	1627	Wild type			10/11/2019 10:56	7468	Meropenem	Start Vancomycin	Vanco + Piptaz	Yes	Added Vancomycin
30	FAN Anerobic Plus	16	07/11/2019 07:16	07/11/2019 15:08	472	Enterobacteriaceae	E. coli			2	Not detected	07/11/2019 15:43	507	GNB		E. coli			1	Not phoned		Wild type			09/11/2019 10:21	3065	N/A - Patient demised (previously on Imipenem)	N/A	Patient demised	N/A	N/A
31	FAN Anerobic Plus	15	08/11/2019 04:31	08/11/2019 09:20	289	Staphylococcus	S. aureus			2	mecA detected	08/11/2019 09:54	323	GPC		S. aureus			1	09/11/2019 11:00 (partner bottle MRSA called out)	1829	MRSA			11/11/2019 13:16	4845	Piptaz	Change to Vancomycin/Linezolid	Vancomycin	Yes	Changed to Vancomcyin
32	FAN Anerobic Plus	18	13/11/2019 06:58	13/11/2019 09:45	167	Staphylococcus				1	mecA detected	13/11/2019 17:30	632	GPC		CoNS			1	Not phoned out		Methicillin resistant, vancomycin sensitive			15/11/2019 13:27	3269	None (Augmentin stopped today)	Continue current management. If CoNS significant, for Vancomycin	None	No	N/A
33	FAN Anerobic Plus	14	13/11/2019 10:43	13/11/2019 14:48	245	Enterobacteriaceae	K. pneumoniae			2	Not detected	13/11/2019 17:34	411	GNB		K. pneumoniae			1	Not phoned out		ESBL			14/11/2019 11:28	1485	Meropenem	Continue current management	Meropenem	No	N/A
34	FAN Aerobic Plus	13	15/11/2019 07:17	15/11/2019 10:05	168	A. baumannii	Staphylococcus	S. aureus		3	Not detected	15/11/2019 10:34	197	GPC	GNB	A. baumannii	S. aureus		2	17/11/2019 10:03 (Presumptive S. aureus + GNB)	3046	MDR	MSSA		19/11/2019 12:40	6083	Meropenem	Continue current management, consider adding Colistin for A. baumannii	Meropenem	No	N/A
35	FAN Aerobic Plus	7	19/11/2019 12:44	19/11/2019 15:46	182	Enterobacteriaceae	E. cloacae complex			2	Not detected	19/11/2019 12:46 (GNB called on another bottle)	2	GNB		E. cloacae complex			1	Not phoned out		ESBL			20/11/2019 11:34	1370	None (previous Augmentin x10/7)	Imipenem/Meropenem	Imipenem	Yes	Escalated to imipenem
36	FAN Anerobic Plus	10	20/11/2019 09:55	20/11/2019 12:48	173	Staphylococcus	S. aureus			2	Not detected	20/11/2019 16:43	408	GPC		S. aureus			1	21/11/2019 09:42 (Presumptive S. aureus)	1427	MSSA			22/11/2019 14:10	3135	N/A - Patient demised (Was on piptaz, escalated to meropenem yesterday)	N/A	Patient demised	N/A	N/A
37	FAN Anerobic Plus	4	20/11/2019 11:08	20/11/2019 16:13	305	Enterobacteriaceae	E. cloacae complex			2	Not detected	20/11/2019 16:41	333	GNB		E. cloacae complex			1	Not phoned out		Wild type			21/11/2019 11:56	1488	None	Imipenem/Meropenem if patient deteriorates	Cefepime	Yes	Started Cefepime
38	FAN Aerobic Plus	4	21/11/2019 11:03	21/11/2019 14:30	207	Enterobacteriaceae	Proteus			2	Not detected	21/11/2019 14:43	220	GNB		P. mirabilis			1	Not phoned out		Wild type			22/11/2019 13:44	1601	None	Imipenem/Meropenem if patient deteriorates	Cefepime	Yes	Started Cefepime
39	FAN Anerobic Plus	22	22/11/2019 04:31	22/11/2019 09:18	287	Staphylococcus				1	mecA detected	22/11/2019 09:59	328	GPC		CoNS			1	Not phoned out		Not done			23/11/2019 10:25	1794	Piptaz	Continue current management, not to Rx CoNS	Piptaz	No	N/A
40	FAN Aerobic Plus	19	28/11/2019 06:46	28/11/2019 09:23	157	Staphylococcus				1	Not detected	28/11/2019 09:17	151	GPC		CoNS			1	Not phoned out		Not done			29/11/2019 14:19	1893	Piptaz and Clindamycin	Continue current management	Piptaz	No	N/A
41	FAN Anerobic Plus	16	02/12/2019 04:25	02/12/2019 08:55	270	Staphylococcus				1	Not detected	02/12/2019 06:39	134	GPC		CoNS			1	Not phoned out		Not done			05/12/2019 14:17	4912	None	Continue current management	None	No	N/A
42	FAN Aerobic Plus	17	05/12/2019 09:13	05/12/2019 13:58	285	P. aeruginosa				1	Not detected	05/12/2019 15:58	405	GNB		P. aeruginosa			1	Not phoned out		Wild type			06/12/2019 12:42	1649	None	Colistin + Carbapenem (Imipenem/Meropenem)	Imipenem	Yes	Started imipenem
43	FAN Anerobic Plus	4	09/12/2019 04:32	09/12/2019 09:24	292	Enterococcus				1	Not detected	09/12/2019 06:44	132	GPC		E. faecalis			1	Not phoned out		Wild type			10/12/2019 11:00	1828	Vancomycin and Meropenem	Continue Vancomycin	Imipenem	No	N/A
44	FAN Anerobic Plus	13	10/12/2019 12:04	10/12/2019 14:13	129	Enterobacteriaceae	K. pneumoniae			2	Not detected	10/12/2019 15:57	233	GNB		K. pneumoniae			1	Not phoned out		ESBL			12/12/2019 11:11	2827	None	Imipenem/Meropenem	Meropenem	Yes	Started meropenem
45	FAN Aerobic Plus	5	17/12/2019 10:45	17/12/2019 14:14	206	Enterobacteriaceae				1	Not detected	17/12/2019 18:53	488	GNB		E. aerogenes			1	Not phoned out		Wild type			19/12/2019 11:24	2919	None	Imipenem/Meropenem	Cefepime	Yes	Started cefepime
46	FAN Aerobic Plus	25	19/12/2019 08:13	19/12/2019 12:10	237	Staphylococcus				1	Not detected	19/12/2019 13:46	333	GPC		CoNS			1	Not phoned out		Not done			20/12/2019 12:02	1669	Vancomycin, Meropenem	Continue management	Meropenem + Vancomycin	No	N/A
47	FAN Anerobic Plus	2	21/12/2019 06:17	21/12/2019 08:16	119	Enterobacteriaceae	K. oxytoca	A. baumannii	Enterococcus	4	Not detected	21/12/2019 18:42	745	GNB	GPC	E. faecalis	P. stuartii	K. oxytoca	3	22/12/2019 11:59 (Presumptive Enterococcus)	1782	Wild type	Wild type	Augmentin resistant, Ceftriaxone sensitive	25/12/2019 09:27	5950	None	Imipenem/meropenem + Colistin + Vancomycin	Imipenem	Yes	Started imipenem
48	FAN Aerobic Plus	5	23/12/2019 11:36	Not communicated	N/A	None				0	N/A	23/12/2019 15:09	213	GPB		Bacillus species			1	Not phoned out		Not done			24/12/2019 10:32	1376	None	None	None	N/A	N/A
49	FAN Aerobic Plus	13	06/01/2020 06:00	06/01/2020 09:00	180	P. aeruginosa				1	Not detected	06/01/2020 12:18	378	GNB		P. aeruginosa	S. maltophilia		2	09/01/2020 11:28 (Steno and MDR Pseudo)	4648	MDR	Wild type		10/01/2020 12:47	6167	Meropenem, Linezolid, Fluconazole	Continue Meropenem, if no improvement, consider second anti-pseudomonal	Meropenem + Colistin	No	N/A
50	FAN Anerobic Plus	35	07/01/2020 11:11	Not communicated	N/A	None				0	N/A	N/A	N/A	Nothing observed		None			0	Not phoned out		N/A			13/01/2020 15:14	8883	Piptaz	N/A	Piptaz	No	N/A
51	FAN Anerobic Plus	124	13/01/2020 11:10	Not communicated	N/A	None				0	N/A	13/01/2020 19:27	497	GPB		Propionibacterium acnes			1	15/01/2020 14:40 (Anaerobe isolated)	3090	Sensitive to penicillin, ertapenem, metronidazole resistant			17/01/2020 12:51	5861	N/A - Patient demised	N/A	Patient demised	N/A	N/A
52	FAN Aerobic Plus	29	15/01/2020 11:37	Not communicated	N/A	None				0	N/A	15/01/2020 14:52	195	GNB		M. morganii			1	Not phoned out		Wild type			17/01/2020 14:16	3039	N/A - Patient demised	N/A	Patient demised	N/A	N/A
53	FAN Aerobic Plus	34	22/01/2020 03:00	22/01/2020 09:05	365	C. krusei				1	N/A	22/01/2020 13:53	653	Yeast		C. krusei			1	Not phoned out		Amphotericin B/micafungin sensitive			24/01/2020 13:09	3489	Piptaz + Fluconazole	Escalate fluconazole to Amphotericin B/micafungin	Micafungin, piptaz	Yes	Escalated to micafungin
54	FAN Aerobic Plus	4	24/01/2020 06:42	24/01/2020 08:58	136	A. baumannii				1	Not detected	24/01/2020 12:31	349	GNB		A. baumannii			1	29/01/2020 15:23 (MDR A. baumannii)	7721	MDR			27/01/2020 14:49	4807	None	Meropenem + Colistin	Colistin	Yes	Started colistin
55	FAN Anerobic Plus	8	24/01/2020 10:24	24/01/2020 12:53	149	Enterococcus				1	Not detected	24/01/2020 12:16	112	GPC		E. faecalis			1	Not phoned out		Wild type			26/01/2020 08:35	2771	Cloxacillin + Piptaz	Change cloxacillin to Vanco	Vancomycin	Yes	Escalated to vancomyin
56	FAN Aerobic Plus	10	29/01/2020 07:58	29/01/2020 10:58	180	A. baumannii				1	Not detected	29/01/2020 12:28	270	GNB		A. baumannii			1	Not phoned out		MDR			31/01/2020 13:43	3225	None	Colistin + Meropenem/Imipenem	Meropenem + Colistin	Yes	Started meropenem and colistin
57	FAN Aerobic Plus	13	31/01/2020 08:16	31/01/2020 12:01	225	Staphylococcus				1	mecA detected	31/01/2020 11:10	174	GPC		CoNS			1	Not phoned out		Not done			02/02/2020 10:16	3000	None	Continue management	None	No	N/A
58	FAN Anerobic Plus	9	04/02/2020 04:26	04/02/2020 08:15	229	C. parapsilosis	Enterococcus			2	Not detected	04/02/2020 11:12	406	GPC	GNB	E. faecium	A. baumannii	C. parapsilosis	3	07/02/2020 10:30 (E. faecium, A. baumannii and yeast)	4684	Wild type	Wild type	Amphotericin B/micafungin sensitive	09/02/2020 12:16	7670	Meropenem, Bactrim, Fluconazole	Amphotericin B/Micafungin + Vancomycin	Imipenem, Vancomycin and Micafungin	Yes	Escalated to micafungin
59	FAN Aerobic Plus	11	04/02/2020 06:06	04/02/2020 09:30	204	Enterobacteriaceae	E. cloacae complex			2	Not detected	04/02/2020 11:10	304	GNB		E. cloacae complex			1	Not phoned out		ESBL			06/02/2020 13:42	3336	Azithromycin, Vancomycin	Imipenem/Meropenem	Meropenem, Azithromycin	Yes	Started meropenem
60	FAN Aerobic Plus	15	05/02/2020 05:18	05/02/2020 09:01	223	Staphylococcus				1	mecA detected	05/02/2020 07:12	114	GPC		S. capitis			1	Not phoned out		Methicillin resistant, vancomycin sensitive			07/02/2020 13:14	3356	Vancomycin and Meropenem	Continue current management	Vancomycin + Meropenem	No	N/A
61	FAN Aerobic Plus	67	18/02/2020 11:59	18/02/2020 15:16	197	C. parapsilosis				1	N/A	18/02/2020 15:41	222	Yeast		C. parapsilosis			1	Not phoned out		Fluconazole sensitive			20/02/2020 13:55	2996	None	Micafungin/Amphotericin B	Micafungin	Yes	Started micafungin
62	FAN Anerobic Plus	6	21/02/2020 10:01	21/02/2020 12:55	174	Enterobacteriaceae	K. pneumoniae			2	Not detected	21/02/2020 18:40	519	GNB		K. pneumoniae			1	Not phoned out		ESBL			23/02/2020 09:57	2876	Meropenem	Continue management	Meropenem + Tigecycline	No	N/A
63	FAN Aerobic Plus	20	25/02/2020 06:18	25/02/2020 08:27	129	Staphylococcus				1	mecA detected	25/02/2020 09:49	211	GPC		CoNS	CoNS		2	Not phoned out		Not done	Not done		26/02/2020 14:49	1951	None	Continue management	None	No	N/A
64	FAN Anerobic Plus	24	03/03/2020 06:08	03/03/2020 08:33	145	Staphylococcus				1	mecA detected	03/03/2020 09:56	228	GPC		CoNS			1	Not phoned out		Not done			04/03/2020 13:39	1891	Piptaz + Fluconazole	Continue management	Piptaz + Fluconazole	No	N/A
65	FAN Aerobic Plus	18	04/03/2020 07:02	04/03/2020 09:25	143	Enterobacteriaceae	K. pneumoniae			2	Not detected	04/03/2020 11:07	245	GNB		K. pneumoniae			1	06/03/2020 14:13 (CRE)	3311	MDR - CRE			06/03/2020 13:48	3286	Vancomycin + Flagyl	Imipenem/Meropenem advised	Imipenem + Colistin + Micafungin + Oral Vancomycin	Yes	Started imipenem
66	FAN Aerobic Plus	11	04/03/2020 07:10	04/03/2020 10:45	215	A. baumannii				1	Not detected	04/03/2020 11:08	238	GNB		A. baumannii			1	Not phoned out		MDR			06/03/2020 14:29	3319	Amikacin and Meropenem	Add colistin	Imipenem + Colistin	Yes	Started colistin
67	FAN Anerobic Plus	26	05/03/2020 05:30	05/03/2020 08:37	187	Staphylococcus				1	mecA detected	05/03/2020 10:52	322	GPC		CoNS			1	Not phoned out		Not done			06/03/2020 15:29	2039	Ceftriaxone	Continue management	Ceftriaxone	No	N/A
68	FAN Aerobic Plus	30	05/03/2020 08:59	05/03/2020 11:40	161	Staphylococcus				1	mecA detected	05/03/2020 16:09	430	GPC		CoNS			1	Not phoned out		Not done			06/03/2020 15:53	1854	None	Continue management	None	No	N/A
69	FAN Anerobic Plus	11	11/03/2020 06:12	11/03/2020 08:40	148	Enterobacteriaceae	E. cloacae complex			2	Not detected	11/03/2020 07:55	103	GNB		E. cloacae complex			1	Not phoned out		Wild type			14/03/2020 11:48	4656	Imipenem	Continue management	Imipenem	No	N/A
70	FAN Aerobic Plus	12	02/04/2020 07:46	02/04/2020 10:58	192	A. baumannii				1	Not detected	02/04/2020 11:02	196	GNB		A. baumannii			1	Not phoned out		MDR			03/04/2020 15:40	1914	None	Meropenem/Imipenem + Colistin	None	No	N/A
71	FAN Anerobic Plus	16	20/05/2020 05:09	20/05/2020 08:46	217	Staphylococcus				1	mecA detected	20/05/2020 08:32	203	GPC		S. epidermidis	S. capitis		2	Not phoned out		Methicillin resistant, vancomycin sensitive	Methicillin resistant, vancomycin sensitive		23/05/2020 10:40	4651	Meropenem + Linezolid	Continue Linezolid	Linezolid	Yes	Stopped meropenem
72	FAN Anerobic Plus	6	26/05/2020 12:23	26/05/2020 15:04	161	Enterobacteriaceae	K. pneumoniae			2	Not detected	26/05/2020 15:11	168	GNB		K. pneumoniae			1	Not phoned out		ESBL			28/05/2020 13:16	2933	Meropenem	Continue management	Meropenem	No	N/A
73	FAN Anerobic Plus	29	27/05/2020 11:19	27/05/2020 14:55	216	Staphylococcus				1	Not detected	27/05/2020 15:14	235	GPC		CoNS			1	Not phoned out		Not done			28/05/2020 13:20	1561	None	Continue management	None	No	N/A
74	FAN Aerobic Plus	22	23/06/2020 05:54	23/06/2020 08:56	182	Enterobacteriaceae	Proteus	Staphylococcus		3	mecA detected	23/06/2020 08:36	162	GPC		CoNS	CoNS		2	Not phoned out		Not done	Not done		24/06/2020 11:18	1764	Piperacillin-tazobactam	If well, continue management, if unwell escalate to carbapenem (Imipenem/Meropenem)	Piperacillin tazobactam	No	N/A
75	FAN Aerobic Plus	8	23/06/2020 14:04	23/06/2020 15:58	114	Staphylococcus	S. aureus			2	Not detected	23/06/2020 15:46	102	GPC		S. aureus			1	24/06/2020 13:39 (Presumptive S. aureus)	1415	MSSA			25/06/2020 13:40	2856	None	Cloxacillin/Cefazolin advised	Cefazolin	Yes	Started cefazolin
76	FAN Anerobic Plus	11	30/06/2020 12:34	30/06/2020 15:12	158	Enterobacteriaceae	K. pneumoniae			2	Not detected	30/06/2020 16:22	228	GNB		K. pneumoniae			1	Not phoned out		ESBL			01/07/2020 11:28	1374	None	Maintain a low threshold to treat. If treating, use imi/mero	None	No	N/A
77	FAN Anerobic Plus	36	01/07/2020 12:49	01/07/2020 14:46	117	Staphylococcus				1	mecA detected	01/07/2020 17:01	252	GPC		CoNS			1	Not phoned out		Methicillin resistant, vancomycin sensitive			03/07/2020 11:59	2830	None	Continue management	None	No	N/A
78	FAN Aerobic Plus	5	09/07/2020 06:48	09/07/2020 09:15	147	Enterococcus	A. baumannii			2	Not detected	09/07/2020 09:06	138	GNB	GPC	A. baumannii	E. faecium		2	12/07/2020 11:17 (MDR Aci + Presumptive Enterococcus)	4589	MDR	Wild type		13/07/2020 11:15	6027	N/A - Patient demised	N/A	Patient demised	N/A	N/A
